# Supplementary material for: Identification of ovarian cancer associated genes using an integrated approach in a Boolean framework
Source: BMC Syst Biol. 2013 Feb 6;7:12. doi: 10.1186/1752-0509-7-12 (PMC3605242; doi:10.1186/1752-0509-7-12)
Supplement: Additional file 1 — List of up- and down-regulated genes in the TCGA dataset. [file 1752-0509-7-12-S1.xls]

## Sheet: Up-regulated
Identification of ovarian cancer associated genes using an integrated approach in a Boolean framework
by Gaurav Kumar, Edmond J. Breen and Shoba Ranganathan
Additional File 1: List of up- and down-regulated genes
A. Up-regulated gene list
No.	Gene name	Gene ID	Uniprot ID
1	AADAC	13	P22760
2	ABCA1	19	O95477
3	ABCC1	4363	P33527
4	ABCC10	89845	Q5T3U5
5	ABCC5	10057	O15440
6	ABCF1	23	Q8NE71
7	ABCF3	55324	Q9NUQ8
8	ABHD11	83451	Q8NFV4
9	ABI2	10152	Q9NYB9
10	ABP1	26	P19801
11	ABT1	29777	Q9ULW3
12	ACN9	57001	Q9NRP4
13	ACOT7	11332	O00154
14	ACP5	54	P13686
15	ACTL6A	86	O96019
16	ACTR2	10097	P61160
17	ACTR3	10096	P61158
18	ADA	100	P00813
19	ADAMDEC1	27299	O15204
20	ADCY7	113	P51828
21	ADM	133	P35318
22	ADNP	23394	Q9H2P0
23	ADRM1	11047	Q16186
24	AFG3L2	10939	Q9Y4W6
25	AGBL5	60509	Q8NDL9
26	AGPS	8540	O00116
27	AHCTF1	25909	Q8WYP5
28	AHDC1	27245	Q5TGY3
29	AIM2	9447	O14862
30	AK2	204	P54819
31	AKAP8L	26993	Q9ULX6
32	AKR1B1	231	P15121
33	ALG3	10195	Q92685
34	ALG8	79053	Q9BVK2
35	ALK	238	Q9UM73
36	ALPL	249	P05186
37	ALS2CL	259173	Q60I27
38	AMOTL2	51421	Q9Y2J4
39	ANKRD27	84079	Q96NW4
40	ANP32E	81611	Q9BTT0
41	ANPEP	290	P15144
42	ANXA3	306	P12429
43	AP1G2	8906	O75843
44	AP2M1	1173	Q96CW1
45	APBA2	321	Q99767
46	APBB2	323	Q92870
47	APH1A	51107	Q96BI3
48	APLP1	333	P51693
49	APOA1	335	P02647
50	APOBEC3A	200315	P31941
51	APOBEC3B	9582	Q9UH17
52	APOC1	341	P02654
53	APOE	348	P02649
54	APOOL	139322	Q6UXV4
55	AQP5	362	P55064
56	ARF5	381	P84085
57	ARFGAP1	55738	Q8N6T3
58	ARHGAP12	94134	Q8IWW6
59	ARHGAP29	9411	Q52LW3
60	ARIH1	25820	Q9Y4X5
61	ARL4C	10123	P56559
62	ARMC1	55156	Q9NVT9
63	ARNTL2	56938	Q8WYA1
64	ARPC1B	10095	O15143
65	ARPC5	10092	O15511
66	ASF1B	55723	Q9NVP2
67	ASNS	440	P08243
68	ASPM	259266	Q8IZT6
69	ATAD2	29028	Q6PL18
70	ATF5	22809	Q9Y2D1
71	ATF7IP	55729	Q6VMQ6
72	ATHL1	80162	Q32M88
73	ATP13A3	79572	Q9H7F0
74	ATP1B3	483	P54709
75	ATP2B1	490	P20020
76	ATP5E	514	P56381
77	ATP5G1	516	P05496
78	ATP5I	521	P56385
79	ATP5J	522	P18859
80	ATP5J2	9551	P56134
81	ATP6V0B	533	Q99437
82	ATP6V1B1	525	P15313
83	ATXN3	4287	P54252
84	AUP1	550	Q9Y679
85	AURKA	6790	O14965
86	AURKB	9212	Q96GD4
87	AUTS2	26053	Q8WXX7
88	B3GALNT1	8706	O75752
89	B4GALT2	8704	O60909
90	B4GALT3	8703	O60512
91	B4GALT5	9334	O43286
92	BAI2	576	O60241
93	BAK1	578	Q16611
94	BARD1	580	Q99728
95	BASP1	10409	P80723
96	BCAM	4059	P50895
97	BCAT1	586	P54687
98	BCL7C	9274	Q8WUZ0
99	BGLAP	632	P02818
100	BID	637	P55957
101	BIRC5	332	O15392
102	BLM	641	P54132
103	BOP1	23246	Q14137
104	BPGM	669	P07738
105	BRAF	673	P15056
106	BRD9	65980	Q9H8M2
107	BST2	684	Q10589
108	BUB1	699	O43683
109	BUB1B	701	O60566
110	BUB3	9184	O43684
111	BUD31	8896	P41223
112	BZW2	28969	Q9Y6E2
113	C10orf18	54906	Q5VWN6
114	C11orf24	53838	Q96F05
115	C11orf73	51501	Q53FT3
116	C12orf11	55726	Q9NVM9
117	C12orf24	29902	Q8WUB2
118	C12orf4	57102	Q9NQ89
119	C12orf41	54934	Q9H9L4
120	C12orf44	60673	Q9BSB4
121	C12orf48	55010	Q9NWS1
122	C12orf5	57103	Q9NQ88
123	C16orf59	80178	Q7L2K0
124	C16orf61	56942	Q9NRP2
125	C17orf70	80233	Q0VG06
126	C19orf40	91442	Q9BTP7
127	C1orf106	55765	Q3KP66
128	C1orf109	54955	Q9NX04
129	C1orf112	55732	Q9NSG2
130	C1orf116	79098	Q9BW04
131	C1orf135	79000	Q9H7T9
132	C1orf38	9473	Q5TEJ8
133	C1orf63	57035	Q9BUV0
134	C1QA	712	P02745
135	C2	717	P06681
136	C20orf11	54994	Q9NWU2
137	C20orf20	55257	Q9NV56
138	C20orf24	55969	Q9BUV8
139	C21orf91	54149	Q9NYK6
140	C2orf49	79074	Q9BVC5
141	C3orf14	57415	Q9HBI5
142	C5orf13	9315	Q16612
143	C5orf22	55322	Q49AR2
144	C5orf28	64417	Q0VDI3
145	C7orf10	79783	Q9HAC7
146	C7orf44	55744	Q9GZY4
147	C8orf33	65265	Q9H7E9
148	C8orf55	51337	Q8WUY1
149	CA9	768	Q16790
150	CACNA1A	773	O00555
151	CACNA2D2	9254	Q9NY47
152	CAD	790	P27708
153	CALU	813	O43852
154	CAMTA1	23261	Q9Y6Y1
155	CAPG	822	P40121
156	CAPRIN2	65981	Q6IMN6
157	CARHSP1	23589	Q9Y2V2
158	CASP6	839	P55212
159	CASP8AP2	9994	Q9UKL3
160	CBLC	23624	Q9ULV8
161	CBS	875	P35520
162	CBX3	11335	Q13185
163	CBX5	23468	P45973
164	CCDC51	79714	Q96ER9
165	CCDC59	29080	Q9P031
166	CCDC6	8030	Q16204
167	CCDC90A	63933	Q96AQ8
168	CCDC99	54908	Q96EA4
169	CCL20	6364	P78556
170	CCNA2	890	P20248
171	CCNB1	891	P14635
172	CCNB2	9133	O95067
173	CCNE1	898	P24864
174	CCNE2	9134	O96020
175	CCNF	899	P41002
176	CCNL1	57018	Q9UK58
177	CCNL2	81669	Q96S94
178	CD163	9332	Q86VB7
179	CD320	51293	Q9NPF0
180	CD47	961	Q08722
181	CDC123	8872	O75794
182	CDC20	991	Q12834
183	CDC23	8697	Q9UJX2
184	CDC25A	993	P30304
185	CDC25B	994	P30305
186	CDC6	990	Q99741
187	CDC7	8317	O00311
188	CDC73	79577	Q6P1J9
189	CDCA3	83461	Q99618
190	CDCA4	55038	Q9BXL8
191	CDCA8	55143	Q53HL2
192	CDH6	1004	P55285
193	CDK2	1017	P24941
194	CDK4	1019	P11802
195	CDK5	1020	Q00535
196	CDKN2A	1029	P42771
197	CDKN2C	1031	P42773
198	CDKN3	1033	Q16667
199	CDR2L	30850	Q86X02
200	CEBPG	1054	P53567
201	CELSR3	1951	Q9NYQ7
202	CENPA	1058	P49450
203	CENPE	1062	Q02224
204	CENPF	1063	P49454
205	CENPN	55839	Q96H22
206	CEP170	9859	Q5SW79
207	CEP55	55165	Q53EZ4
208	CFB	629	P00751
209	CHAF1A	10036	Q13111
210	CHAF1B	8208	Q13112
211	CHCHD3	54927	Q9NX63
212	CHD7	55636	Q9P2D1
213	CHEK1	1111	O14757
214	CHEK2	11200	O96017
215	CHFR	55743	Q96EP1
216	CHI3L1	1116	P36222
217	CHKA	1119	P35790
218	CHODL	140578	Q9H9P2
219	CHST2	9435	Q9Y4C5
220	CIT	11113	O14578
221	CKAP2	26586	Q8WWK9
222	CKAP5	9793	Q14008
223	CKS1B	1163	P61024
224	CKS2	1164	P33552
225	CLCC1	23155	Q96S66
226	CLCN2	1181	P51788
227	CLDN16	10686	Q9Y5I7
228	CLDN3	1365	O15551
229	CLDN4	1364	O14493
230	CLDN6	9074	P56747
231	CLEC5A	23601	Q9NY25
232	CLEC7A	64581	Q9BXN2
233	CLIC3	9022	O95833
234	CLIC4	25932	Q9Y696
235	CLIC5	53405	Q9NZA1
236	CLIP2	7461	Q9UDT6
237	CLK1	1195	P49759
238	CLK2	1196	P49760
239	CLPB	81570	Q9H078
240	CLSTN3	9746	Q9BQT9
241	CLUL1	27098	Q15846
242	CNIH4	29097	Q9P003
243	COL10A1	1300	Q03692
244	COL11A1	1301	P12107
245	COL13A1	1305	Q5TAT6
246	COL16A1	1307	Q07092
247	COL1A1	1277	P02452
248	COL1A2	1278	P08123
249	COL3A1	1281	P02461
250	COL4A1	1282	P02462
251	COL5A1	1289	P20908
252	COL5A2	1290	P05997
253	COL8A2	1296	P25067
254	COL9A1	1297	P20849
255	COL9A2	1298	Q14055
256	COL9A3	1299	Q14050
257	COMP	1311	P49747
258	COPE	11316	O14579
259	COPG	22820	Q9Y678
260	COPS5	10987	Q92905
261	CORO1A	11151	P31146
262	CORO1C	23603	Q9ULV4
263	COX5B	1329	P10606
264	COX6B1	1340	P14854
265	CP	1356	P00450
266	CPNE1	8904	Q99829
267	CPOX	1371	P36551
268	CPSF1	29894	Q10570
269	CPSF4	10898	O95639
270	CRABP1	1381	P29762
271	CRABP2	1382	P29373
272	CRIP1	1396	P50238
273	CSAD	51380	Q9Y600
274	CSE1L	1434	P55060
275	CSNK1D	1453	P48730
276	CSNK2A1	1457	P68400
277	CSPG5	10675	O95196
278	CSTA	1475	P01040
279	CSTF1	1477	Q05048
280	CTPS	1503	P17812
281	CTPS2	56474	Q9NRF8
282	CTSA	5476	P10619
283	CTSL2	1515	O60911
284	CXCL1	2919	P09341
285	CXCL10	3627	P02778
286	CXCL11	6373	O14625
287	CXCL13	10563	O43927
288	CXCL9	4283	Q07325
289	CYB5R2	51700	Q6BCY4
290	CYBRD1	79901	Q53TN4
291	CYC1	1537	P08574
292	CYCS	54205	P99999
293	CYP2J2	1573	P51589
294	DAG1	1605	Q14118
295	DARS2	55157	Q6PI48
296	DAXX	1616	Q9UER7
297	DAZAP1	26528	Q96EP5
298	DBF4	10926	Q9UBU7
299	DBN1	1627	Q16643
300	DCK	1633	P27707
301	DCLRE1C	64421	Q96SD1
302	DCUN1D1	54165	Q96GG9
303	DCUN1D2	55208	Q6PH85
304	DDAH2	23564	O95865
305	DDIT3	1649	P35638
306	DDIT4	54541	Q9NX09
307	DDX11	1663	Q96FC9
308	DDX21	9188	Q9NR30
309	DDX27	55661	Q96GQ7
310	DDX49	54555	Q9Y6V7
311	DDX58	23586	O95786
312	DECR2	26063	Q9NUI1
313	DEF8	54849	Q6ZN54
314	DEFB1	1672	P60022
315	DENND1A	57706	Q8TEH3
316	DENND4B	9909	O75064
317	DEPDC1	55635	Q5TB30
318	DERL1	79139	Q9BUN8
319	DFFB	1677	O76075
320	DGAT1	8694	O75907
321	DHCR7	1717	Q9UBM7
322	DHFR	1719	P00374
323	DHTKD1	55526	Q96HY7
324	DIRAS2	54769	Q96HU8
325	DKC1	1736	O60832
326	DLG1	1739	Q12959
327	DLK1	8788	P80370
328	DLL3	10683	Q9NYJ7
329	DMTF1	9988	Q9Y222
330	DNAJC10	54431	Q8IXB1
331	DNASE2	1777	O00115
332	DNM1L	10059	O00429
333	DNMT1	1786	P26358
334	DNMT3A	1788	Q9Y6K1
335	DNMT3B	1789	Q9UBC3
336	DOK5	55816	Q9P104
337	DOM3Z	1797	O77932
338	DONSON	29980	Q9NYP3
339	DPEP3	64180	Q9H4B8
340	DPH2	1802	Q9BQC3
341	DPM1	8813	O60762
342	DPP3	10072	Q9NY33
343	DR1	1810	Q01658
344	DRAP1	10589	Q14919
345	DSC2	1824	Q02487
346	DSN1	79980	Q9H410
347	DTL	51514	Q9NZJ0
348	DTYMK	1841	P23919
349	DUSP2	1844	Q05923
350	DUSP5	1847	Q16690
351	DUSP6	1848	Q16828
352	DVL3	1857	Q92997
353	DYRK2	8445	Q92630
354	E2F1	1869	Q01094
355	E2F3	1871	O00716
356	E2F8	79733	A0AVK6
357	EBNA1BP2	10969	Q99848
358	EBP	10682	Q15125
359	ECT2	1894	Q9H8V3
360	EDEM2	55741	Q9BV94
361	EFEMP2	30008	O95967
362	EFNA1	1942	P20827
363	EFNA3	1944	P52797
364	EFNA4	1945	P52798
365	EGFL6	25975	Q8IUX8
366	EGLN1	54583	Q9GZT9
367	EHMT2	10919	Q96KQ7
368	EIF2AK2	5610	P19525
369	EIF2B5	8893	Q13144
370	EIF2C3	192669	Q9H9G7
371	EIF4E2	9470	O60573
372	EIF4EBP1	1978	Q13541
373	EIF4G1	1981	Q04637
374	EIF6	3692	P56537
375	ELF3	1999	P78545
376	ELOVL1	64834	Q9BW60
377	ELOVL6	79071	Q9H5J4
378	EMG1	10436	Q92979
379	EML4	27436	Q9HC35
380	ENC1	8507	O14682
381	ENO1	2023	P06733
382	ENO2	2026	P09104
383	EPHA2	1969	P29317
384	EPHB2	2048	P29323
385	EPHB3	2049	P54753
386	EPS15L1	58513	Q9UBC2
387	EPYC	1833	Q99645
388	ERCC6L	54821	Q2NKX8
389	ERF	2077	P50548
390	ERMP1	79956	Q7Z2K6
391	ESF1	51575	Q9H501
392	ESPL1	9700	Q14674
393	ETV4	2118	P43268
394	ETV5	2119	P41161
395	EXO1	9156	Q9UQ84
396	EXOSC4	54512	Q9NPD3
397	EXOSC5	56915	Q9NQT4
398	EXOSC9	5393	Q06265
399	EXT1	2131	Q16394
400	EZH2	2146	Q15910
401	F2R	2149	P25116
402	FABP5	2171	Q01469
403	FADS1	3992	O60427
404	FADS3	3995	Q9Y5Q0
405	FAM111A	63901	Q96PZ2
406	FAM131A	131408	Q6UXB0
407	FAM136A	84908	Q96C01
408	FAM32A	26017	Q9Y421
409	FAM49B	51571	Q9NUQ9
410	FAM50A	9130	Q14320
411	FAM64A	54478	Q9BSJ6
412	FAM82B	51115	Q96DB5
413	FAM90A1	55138	Q86YD7
414	FANCG	2189	O15287
415	FANCI	55215	Q9NVI1
416	FAP	2191	Q12884
417	FARSA	2193	Q9Y285
418	FASTK	10922	Q14296
419	FASTKD1	79675	Q53R41
420	FASTKD3	79072	Q14CZ7
421	FBN2	2201	P35556
422	FBXL6	26233	Q8N531
423	FBXO17	115290	Q96EF6
424	FBXO28	23219	Q9NVF7
425	FBXO46	23403	Q6PJ61
426	FBXO5	26271	Q9UKT4
427	FCGR1A	2209	P12314
428	FCGR2B	2213	P31994
429	FCHO1	23149	O14526
430	FEN1	2237	P39748
431	FGF18	8817	O76093
432	FGF9	2254	P31371
433	FHL2	2274	Q14192
434	FJX1	24147	Q86VR8
435	FKBP10	60681	Q96AY3
436	FKBP3	2287	Q00688
437	FKBP4	2288	Q02790
438	FLAD1	80308	Q8NFF5
439	FMR1	2332	Q06787
440	FN1	2335	P02751
441	FNBP1L	54874	Q5T0N5
442	FNBP4	23360	Q8N3X1
443	FOLR3	2352	P41439
444	FOSL2	2355	P15408
445	FOXK2	3607	Q01167
446	FOXM1	2305	Q08050
447	FRZB	2487	Q92765
448	FSCN1	6624	Q16658
449	FST	10468	P19883
450	FXYD7	53822	P58549
451	FZD10	11211	Q9ULW2
452	FZD2	2535	Q14332
453	G6PD	2539	P11413
454	GAB2	9846	Q9UQC2
455	GABPB2	126626	Q8TAK5
456	GABRE	2564	P78334
457	GADD45A	1647	P24522
458	GALE	2582	Q14376
459	GALNT6	11226	Q8NCL4
460	GANAB	23193	Q14697
461	GARS	2617	P41250
462	GATAD2A	54815	Q86YP4
463	GBP1	2633	P32455
464	GCDH	2639	Q92947
465	GDPD2	54857	Q9HCC8
466	GDPD3	79153	Q7L5L3
467	GDPD5	81544	Q8WTR4
468	GGH	8836	Q92820
469	GINS1	9837	Q14691
470	GINS2	51659	Q9Y248
471	GINS4	84296	Q9BRT9
472	GIPC1	10755	O14908
473	GLDC	2731	P23378
474	GLMN	11146	Q92990
475	GLRX2	51022	Q9NS18
476	GLT25D1	79709	Q8NBJ5
477	GMFB	2764	P60983
478	GMIP	51291	Q9P107
479	GMNN	51053	O75496
480	GMPS	8833	P49915
481	GNL2	29889	Q13823
482	GNL3	26354	Q9BVP2
483	GNL3L	54552	Q9NVN8
484	GNPDA1	10007	P46926
485	GOLGA8A	23015	A7E2F4
486	GOLT1B	51026	Q9Y3E0
487	GPAA1	8733	O43292
488	GPATCH2	55105	Q9NW75
489	GPC4	2239	O75487
490	GPI	2821	P06744
491	GPM6B	2824	Q13491
492	GPR172A	79581	Q9HAB3
493	GPR19	2842	Q15760
494	GPRC5A	9052	Q8NFJ5
495	GPRC5B	51704	Q9NZH0
496	GPS1	2873	Q13098
497	GPSM2	29899	P81274
498	GPX3	2878	P22352
499	GRB2	2885	P62993
500	GREM1	26585	O60565
501	GRINA	2907	Q7Z429
502	GSK3B	2932	P49841
503	GSPT1	2935	P15170
504	GSTM3	2947	P21266
505	GTF2H4	2968	Q92759
506	GTF2IRD1	9569	Q9UHL9
507	GTPBP2	54676	Q9BX10
508	GTPBP3	84705	Q969Y2
509	GTPBP4	23560	Q9BZE4
510	GTPBP8	29083	Q8N3Z3
511	GTSE1	51512	Q9NYZ3
512	GZMB	3002	P10144
513	H2AFX	3014	P16104
514	H2AFZ	3015	P0C0S5
515	HCP5	10866	Q6MZN7
516	HDGF	3068	P51858
517	HEATR3	55027	Q7Z4Q2
518	HERC5	51191	Q9UII4
519	HGS	9146	O14964
520	HIST1H1C	3006	P16403
521	HIST1H1D	3007	P16402
522	HIST1H2AC	8334	Q93077
523	HIST1H2AE	3012	P04908
524	HIST1H2AG	8969	P0C0S8
525	HIST1H2AM	8336	P0C0S8
526	HIST1H2BF	8343	P62807
527	HIST1H2BG	8339	P62807
528	HIST1H2BH	8345	Q93079
529	HIST1H2BI	8346	P62807
530	HIST1H2BK	85236	O60814
531	HIST1H3D	8351	P68431
532	HIST1H3G	8355	P68431
533	HIST1H3H	8357	P68431
534	HIST1H4C	8364	P62805
535	HIST1H4H	8365	P62805
536	HIST2H2BE	8349	Q16778
537	HIST3H2A	92815	Q7L7L0
538	HLA-DQA1	3117	P01909
539	HLTF	6596	Q14527
540	HMBS	3145	P08397
541	HMGA1	3159	P17096
542	HMGA2	8091	P52926
543	HMGB2	3148	P26583
544	HMGB3	3149	O15347
545	HMMR	3161	O75330
546	HN1	51155	Q9UK76
547	HOMER1	9456	Q86YM7
548	HOMER3	9454	Q9NSC5
549	HOOK1	51361	Q9UJC3
550	HP1BP3	50809	Q5SSJ5
551	HPSE	10855	Q9Y251
552	HRASLS	57110	Q9HDD0
553	HSD17B10	3028	Q99714
554	HSD17B14	51171	Q9BPX1
555	HSPA14	51182	Q0VDF9
556	HSPA4	3308	P34932
557	HSPA9	3313	P38646
558	HSPBAP1	79663	Q96EW2
559	HTR3A	3359	P46098
560	ICAM1	3383	P05362
561	IDH1	3417	O75874
562	IDH2	3418	P48735
563	IER3	8870	P46695
564	IFI27	3429	P40305
565	IFI30	10437	P13284
566	IFI44	10561	Q8TCB0
567	IFI44L	10964	Q53G44
568	IFI6	2537	P09912
569	IFIH1	64135	Q9BYX4
570	IFIT1	3434	P09914
571	IFIT2	3433	P09913
572	IFIT3	3437	O14879
573	IFRD1	3475	O00458
574	IGF2	3481	P01344
575	IGF2BP2	10644	Q9Y6M1
576	IGF2BP3	10643	O00425
577	IGFBP2	3485	P18065
578	IGFBP3	3486	P17936
579	IL11RA	3590	Q14626
580	IL13RA2	3598	Q14627
581	IL1RAP	3556	Q9NPH3
582	IL32	9235	P24001
583	IL8	3576	P10145
584	ILF2	3608	Q12905
585	ILVBL	10994	A1L0T0
586	IMPAD1	54928	Q9NX62
587	IMPDH1	3614	P20839
588	INA	9118	Q16352
589	ING4	51147	Q9UNL4
590	INHBA	3624	P08476
591	INHBB	3625	P09529
592	INPPL1	3636	O15357
593	INTS6	26512	Q9UL03
594	INTS7	25896	Q9NVH2
595	INTS8	55656	Q75QN2
596	IRAK1	3654	P51617
597	IRF1	3659	P10914
598	IRF3	3661	Q14653
599	IRF7	3665	Q92985
600	IRX5	10265	P78411
601	ISG15	9636	P05161
602	ITCH	83737	Q96J02
603	ITGB5	3693	P18084
604	ITGB8	3696	P26012
605	ITM2C	81618	Q9NQX7
606	JARID2	3720	Q92833
607	JUN	3725	P05412
608	KAL1	3730	P23352
609	KCMF1	56888	Q9P0J7
610	KCNK5	8645	O95279
611	KCNMB3	27094	Q9NPA1
612	KCNMB4	27345	Q86W47
613	KIAA0101	9768	Q15004
614	KIAA0907	22889	Q7Z7F0
615	KIAA1199	57214	Q8WUJ3
616	KIF11	3832	P52732
617	KIF14	9928	Q15058
618	KIF15	56992	Q9NS87
619	KIF18A	81930	Q8NI77
620	KIF1A	547	Q12756
621	KIF20A	10112	O95235
622	KIF22	3835	Q14807
623	KIF23	9493	Q02241
624	KIF2C	11004	Q99661
625	KIF3C	3797	O14782
626	KIF4A	24137	O95239
627	KIF5C	3800	O60282
628	KIFC1	3833	Q9BW19
629	KLHDC3	116138	Q9BQ90
630	KLHL23	151230	Q8NBE8
631	KLHL24	54800	Q6TFL4
632	KLK5	25818	Q9Y337
633	KLK6	5653	Q92876
634	KLK7	5650	P49862
635	KLK8	11202	O60259
636	KNTC1	9735	P50748
637	KPNA2	3838	P52292
638	KPNA4	3840	O00629
639	KPTN	11133	Q9Y664
640	KRAS	3845	P01116
641	KRT14	3861	P02533
642	KRT15	3866	P19012
643	KRT17	3872	Q04695
644	KRT23	25984	Q9C075
645	KRT5	3852	P13647
646	KRT6A	3853	P02538
647	KRT7	3855	P08729
648	KRT8	3856	P05787
649	KRT86	3892	O43790
650	LACTB2	51110	Q53H82
651	LAGE3	8270	Q14657
652	LAMA5	3911	O15230
653	LAMB1	3912	P07942
654	LAMC1	3915	P11047
655	LAMP3	27074	Q9UQV4
656	LANCL2	55915	Q9NS86
657	LEPRE1	64175	Q32P28
658	LGMN	5641	Q99538
659	LGR4	55366	Q9BXB1
660	LIF	3976	P15018
661	LIME1	54923	Q9H400
662	LIN37	55957	Q96GY3
663	LMNB1	4001	P20700
664	LMNB2	84823	Q03252
665	LMO3	55885	Q8TAP4
666	LMO4	8543	P61968
667	LOXL1	4016	Q08397
668	LPIN1	23175	Q14693
669	LRFN4	78999	Q6PJG9
670	LRP4	4038	O75096
671	LRP6	4040	O75581
672	LRP8	7804	Q14114
673	LRRC14	9684	Q15048
674	LRRC15	131578	Q8TF66
675	LRRC40	55631	Q9H9A6
676	LRRC8D	55144	Q7L1W4
677	LRRN2	10446	O75325
678	LSG1	55341	Q9H089
679	LSM2	57819	Q9Y333
680	LSM4	25804	Q9Y4Z0
681	LSM5	23658	Q9Y4Y9
682	LSR	51599	Q86X29
683	LTBP2	4053	Q14767
684	LUM	4060	P51884
685	LY6E	4061	Q16553
686	LYPLA1	10434	O75608
687	LYRM5	144363	Q6IPR1
688	MAD2L1	4085	Q13257
689	MAGEA11	4110	P43364
690	MAGOH	4116	P61326
691	MAL	4118	P21145
692	MALT1	10892	Q9UDY8
693	MAN2B1	4125	O00754
694	MAP4K1	11184	Q92918
695	MAP7D1	55700	Q3KQU3
696	MAPKAP1	79109	Q9BPZ7
697	MARCH6	10299	O60337
698	MARCKSL1	65108	P49006
699	MARS	4141	P56192
700	MCCC1	56922	Q96RQ3
701	MCL1	4170	Q07820
702	MCM10	55388	Q7L590
703	MCM2	4171	P49736
704	MCM3	4172	P25205
705	MCM4	4173	P33991
706	MCM5	4174	P33992
707	MCM6	4175	Q14566
708	MCM7	4176	P33993
709	MDK	4192	P21741
710	MED28	80306	Q9H204
711	MED8	112950	Q96G25
712	MELK	9833	Q14680
713	MEOX1	4222	P50221
714	MEST	4232	Q5EB52
715	MFAP2	4237	P55001
716	MFN1	55669	Q8IWA4
717	MGAT4A	11320	Q9UM21
718	MICB	4277	Q29980
719	MKI67	4288	P46013
720	MKNK1	8569	Q9BUB5
721	MLF1IP	79682	Q71F23
722	MLF2	8079	Q15773
723	MLLT11	10962	Q13015
724	MMP1	4312	P03956
725	MMP10	4319	P09238
726	MMP11	4320	P24347
727	MMP12	4321	P39900
728	MMP9	4318	P14780
729	MOBKL1B	55233	Q9H8S9
730	MOSC1	64757	Q5VT66
731	MPHOSPH10	10199	O00566
732	MRPL11	65003	Q9Y3B7
733	MRPL12	6182	P52815
734	MRPL13	28998	Q9BYD1
735	MRPL15	29088	Q9P015
736	MRPL19	9801	P49406
737	MRPL2	51069	Q5T653
738	MRPL34	64981	Q9BQ48
739	MRPL35	51318	Q9NZE8
740	MRPL4	51073	Q9BYD3
741	MRPL42	28977	Q9Y6G3
742	MRPS12	6183	O15235
743	MRPS15	64960	P82914
744	MRPS17	51373	Q9Y2R5
745	MRPS30	10884	Q9NP92
746	MRTO4	51154	Q9UKD2
747	MSH2	4436	P43246
748	MST1	4485	P26927
749	MST1R	4486	Q04912
750	MSX1	4487	P28360
751	MT1E	4493	P04732
752	MT1G	4495	P13640
753	MT1X	4501	P80297
754	MTCH2	23788	Q9Y6C9
755	MTERFD1	51001	Q96E29
756	MTF2	22823	Q9Y483
757	MTHFD2	10797	P13995
758	MTIF2	4528	P46199
759	MUC16	94025	Q8WXI7
760	MUTYH	4595	Q9UIF7
761	MX1	4599	P20591
762	MX2	4600	P20592
763	MXD3	83463	Q9BW11
764	MXRA5	25878	Q9NR99
765	MYBL1	4603	P10243
766	MYBL2	4605	P10244
767	MYCL1	4610	P12524
768	MYL6B	140465	P14649
769	MYO10	4651	Q9HD67
770	MYO1B	4430	O43795
771	MYO9B	4650	Q13459
772	NAB1	4664	Q13506
773	NAPG	8774	Q99747
774	NARS2	79731	Q96I59
775	NASP	4678	P49321
776	NBEAL2	23218	Q6ZNJ1
777	NCAPD2	9918	Q15021
778	NCAPD3	23310	P42695
779	NCAPG	64151	Q9BPX3
780	NCAPG2	54892	Q86XI2
781	NCAPH	23397	Q15003
782	NCBP2	22916	P52298
783	NDC80	10403	O14777
784	NDRG1	10397	Q92597
785	NDUFA4L2	56901	Q9NRX3
786	NDUFA9	4704	Q16795
787	NDUFS1	4719	P28331
788	NDUFS6	4726	O75380
789	NDUFS8	4728	O00217
790	NEFH	4744	P12036
791	NEIL3	55247	Q8TAT5
792	NEK2	4751	P51955
793	NEO1	4756	Q92859
794	NETO2	81831	Q8NC67
795	NEU1	4758	Q99519
796	NFE2L3	9603	Q9Y4A8
797	NFKBIE	4794	O00221
798	NID2	22795	Q14112
799	NIPSNAP1	8508	Q9BPW8
800	NLRP2	55655	Q9NX02
801	NME4	4833	O00746
802	NMU	10874	P48645
803	NNMT	4837	P40261
804	NOX4	50507	Q9NPH5
805	NPC1	4864	O15118
806	NPM3	10360	O75607
807	NPTX2	4885	P47972
808	NPY	4852	P01303
809	NQO1	1728	P15559
810	NRAS	4893	P01111
811	NRBP1	29959	Q9UHY1
812	NSUN5	55695	Q96P11
813	NT5DC2	64943	Q9H857
814	NTF3	4908	P20783
815	NUAK2	81788	Q9H093
816	NUCKS1	64710	Q9H1E3
817	NUDT1	4521	P36639
818	NUP107	57122	P57740
819	NUP155	9631	O75694
820	NUP210	23225	Q8TEM1
821	NUP85	79902	Q9BW27
822	NUPL2	11097	O15504
823	NUSAP1	51203	Q9BXS6
824	OAS1	4938	P00973
825	OAS2	4939	P29728
826	OAS3	4940	Q9Y6K5
827	OASL	8638	Q15646
828	OBFC2B	79035	Q9BQ15
829	OGDHL	55753	Q9ULD0
830	OIP5	11339	O43482
831	OPLAH	26873	O14841
832	OSBPL10	114884	Q9BXB5
833	OSBPL3	26031	Q9H4L5
834	OVOL2	58495	Q9BRP0
835	OXCT1	5019	P55809
836	OXTR	5021	P30559
837	PA2G4	5036	Q9UQ80
838	PAFAH1B3	5050	Q15102
839	PAICS	10606	P22234
840	PAIP1	10605	Q9H074
841	PAK1	5058	Q13153
842	PAK1IP1	55003	Q9NWT1
843	PALB2	79728	Q86YC2
844	PAQR4	124222	Q8N4S7
845	PARP1	142	P09874
846	PARP12	64761	Q9H0J9
847	PARP2	10038	Q9UGN5
848	PARP6	56965	Q2NL67
849	PAX6	5080	P26367
850	PAX8	7849	Q06710
851	PAXIP1	22976	Q6ZW49
852	PBK	55872	Q96KB5
853	PCBP4	57060	P57723
854	PCCB	5096	P05166
855	PCK1	5105	P35558
856	PCK2	5106	Q16822
857	PCNA	5111	P12004
858	PCNT	5116	O95613
859	PCP4	5121	P48539
860	PDCD10	11235	Q9BUL8
861	PDCD5	9141	O14737
862	PDHX	8050	O00330
863	PDSS1	23590	Q5T2R2
864	PDYN	5173	P01213
865	PEA15	8682	Q15121
866	PEG10	23089	Q86TG7
867	PELI1	57162	Q96FA3
868	PELI2	57161	Q9HAT8
869	PEX13	5194	Q92968
870	PFDN2	5202	Q9UHV9
871	PFDN4	5203	Q9NQP4
872	PFDN6	10471	O15212
873	PFKP	5214	Q01813
874	PGD	5226	P52209
875	PGM1	5236	P36871
876	PHACTR1	221692	Q9C0D0
877	PHACTR4	65979	Q8IZ21
878	PHF16	9767	Q92613
879	PHF20L1	51105	A8MW92
880	PHGDH	26227	O43175
881	PHLDA2	7262	Q53GA4
882	PHTF2	57157	Q8N3S3
883	PHYH	5264	O14832
884	PI3	5266	P19957
885	PIK3CA	5290	P42336
886	PIK3R3	8503	Q92569
887	PILRB	29990	Q9UKJ0
888	PIM1	5292	P11309
889	PIP5K1A	8394	Q99755
890	PITRM1	10531	C9JSL2
891	PKM2	5315	P14618
892	PKN1	5585	Q16512
893	PLAC1	10761	Q9HBJ0
894	PLAU	5328	P00749
895	PLAUR	5329	Q03405
896	PLD3	23646	Q8IV08
897	PLEKHF1	79156	Q96S99
898	PLEKHO1	51177	Q53GL0
899	PLK1	5347	P53350
900	PLK4	10733	O00444
901	PLOD1	5351	Q02809
902	PLOD2	5352	O00469
903	PLTP	5360	P55058
904	PLXNA1	5361	Q9UIW2
905	PMM2	5373	O15305
906	PMS2	5395	P54278
907	PNO1	56902	Q9NRX1
908	PNOC	5368	Q13519
909	POGK	57645	Q9P215
910	POLA2	23649	Q14181
911	POLB	5423	P06746
912	POLD1	5424	P28340
913	POLE	5426	Q07864
914	POLE2	5427	P56282
915	POLQ	10721	O75417
916	POLR2D	5433	O15514
917	POLR2H	5437	P52434
918	POLR2K	5440	P53803
919	POP7	10248	O75817
920	POU2F3	25833	Q9UKI9
921	PPAN	56342	Q9NQ55
922	PPAT	5471	Q06203
923	PPFIBP1	8496	Q86W92
924	PPIB	5479	P23284
925	PPIH	10465	O43447
926	PPP1R14B	26472	Q96C90
927	PPP1R1A	5502	Q13522
928	PPP2R3A	5523	Q06190
929	PPP4C	5531	P60510
930	PPP4R2	151987	Q9NY27
931	PPT1	5538	P50897
932	PRAF2	11230	O60831
933	PRAME	23532	P78395
934	PRC1	9055	O43663
935	PRCC	5546	Q92733
936	PREB	10113	Q9HCU5
937	PRIM1	5557	P49642
938	PRKAG2	51422	Q9UGJ0
939	PRKCI	5584	P41743
940	PRKDC	5591	P78527
941	PRKRIR	5612	O43422
942	ProSAPiP1	9762	O60299
943	PRPF19	27339	Q9UMS4
944	PRPF3	9129	O43395
945	PRRX2	51450	Q99811
946	PRSS1	5644	P07477
947	PRSS21	10942	Q9Y6M0
948	PRSS8	5652	Q16651
949	PSAT1	29968	Q9Y617
950	PSMA7	5688	O14818
951	PSMB2	5690	P49721
952	PSMC4	5704	P43686
953	PSMD2	5708	Q13200
954	PSME2	5721	Q9UL46
955	PSME4	23198	Q14997
956	PSRC1	84722	Q6PGN9
957	PTBP2	58155	Q9UKA9
958	PTCD3	55037	Q96EY7
959	PTH2R	5746	P49190
960	PTK7	5754	Q13308
961	PTN	5764	P21246
962	PTP4A3	11156	O75365
963	PTPLB	201562	Q6Y1H2
964	PTPRG	5793	P23470
965	PTS	5805	Q03393
966	PTTG1	9232	O95997
967	PTX3	5806	P26022
968	PUF60	22827	Q9UHX1
969	PUS1	80324	Q9Y606
970	PUS7	54517	Q96PZ0
971	PVRL2	5819	Q92692
972	PVRL3	25945	Q9NQS3
973	PXDN	7837	Q92626
974	PXMP4	11264	Q9Y6I8
975	PYCR1	5831	P32322
976	PYCRL	65263	Q53H96
977	PYROXD1	79912	Q8WU10
978	R3HDM1	23518	Q15032
979	RAB2A	5862	P61019
980	RAB32	10981	Q13637
981	RACGAP1	29127	Q9H0H5
982	RAD1	5810	O60671
983	RAD21	5885	O60216
984	RAD51	5888	Q06609
985	RAD51AP1	10635	Q96B01
986	RAD54L	8438	Q92698
987	RAE1	8480	P78406
988	RALA	5898	P11233
989	RAP1GAP	5909	P47736
990	RASAL1	8437	O95294
991	RB1CC1	9821	Q8TDY2
992	RBCK1	10616	Q9BYM8
993	RBM28	55131	Q9NW13
994	RBM38	55544	Q9H0Z9
995	RCN2	5955	Q14257
996	RCN3	57333	Q96D15
997	REC8	9985	O95072
998	RECQL4	9401	O94761
999	REEP4	80346	Q9H6H4
1000	RFC2	5982	P35250
1001	RFC3	5983	P40938
1002	RFC4	5984	P35249
1003	RFC5	5985	P40937
1004	RFWD3	55159	Q6PCD5
1005	RFX5	5993	P48382
1006	RFXANK	8625	O14593
1007	RGL2	5863	O15211
1008	RGS1	5996	Q08116
1009	RGS16	6004	O15492
1010	RHBDF2	79651	Q6PJF5
1011	RIF1	55183	Q5UIP0
1012	RIT1	6016	Q92963
1013	RLF	6018	Q13129
1014	RMND5A	64795	Q9H871
1015	RNASEH1	246243	O60930
1016	RNASEH2A	10535	O75792
1017	RND3	390	P61587
1018	RNF24	11237	Q9Y225
1019	RNF44	22838	Q7L0R7
1020	RNF7	9616	Q9UBF6
1021	ROR1	4919	Q01973
1022	RPAP3	79657	Q9H6T3
1023	RPL39L	116832	Q96EH5
1024	RPN1	6184	P04843
1025	RPP25	54913	Q9BUL9
1026	RPP30	10556	P78346
1027	RPP40	10799	O75818
1028	RRAGC	64121	Q9HB90
1029	RRM2	6241	P31350
1030	RRP1	8568	P56182
1031	RSAD2	91543	Q8WXG1
1032	RSF1	51773	Q96T23
1033	RSRC1	51319	Q96IZ7
1034	RUNX3	864	Q13761
1035	RUSC1	23623	Q9BVN2
1036	RYR1	6261	P21817
1037	S100A1	6271	P23297
1038	S100A14	57402	Q9HCY8
1039	S100A2	6273	P29034
1040	S100A4	6275	P26447
1041	S100A9	6280	P06702
1042	SAMD9	54809	Q5K651
1043	SAR1A	56681	Q9NR31
1044	SAR1B	51128	Q9Y6B6
1045	SCD	6319	O00767
1046	SCEL	8796	O95171
1047	SCG2	7857	P13521
1048	SCG5	6447	P05408
1049	SCGB1D1	10648	O95968
1050	SCNM1	79005	Q9BWG6
1051	SCRIB	23513	Q14160
1052	SDC1	6382	P18827
1053	SDS	10993	P20132
1054	SEC24A	10802	O95486
1055	SEC61A2	55176	Q9H9S3
1056	SEMA3A	10371	Q14563
1057	SENP5	205564	Q96HI0
1058	SERPINB5	5268	P36952
1059	SERPINE1	5054	P05121
1060	SERPINH1	871	P50454
1061	SERTAD2	9792	Q14140
1062	SERTAD3	29946	Q9UJW9
1063	SETDB1	9869	Q15047
1064	SF3B4	10262	Q15427
1065	SFMBT1	51460	Q9UHJ3
1066	SFN	2810	P31947
1067	SFT2D2	375035	O95562
1068	SFXN1	94081	Q9H9B4
1069	SH2D2A	9047	Q9NP31
1070	SHARPIN	81858	Q9H0F6
1071	SHCBP1	79801	Q8NEM2
1072	SHMT2	6472	P34897
1073	SIGLEC1	6614	Q9BZZ2
1074	SIRT7	51547	Q9NRC8
1075	SKIV2L	6499	Q15477
1076	SKP2	6502	Q13309
1077	SLAMF8	56833	Q9P0V8
1078	SLC10A3	8273	P09131
1079	SLC12A8	84561	A0AV02
1080	SLC15A3	51296	Q8IY34
1081	SLC16A1	6566	P53985
1082	SLC17A5	26503	Q9NRA2
1083	SLC1A3	6507	P43003
1084	SLC20A1	6574	Q8WUM9
1085	SLC22A18AS	5003	Q8N1D0
1086	SLC25A13	10165	Q9UJS0
1087	SLC25A16	8034	P16260
1088	SLC25A32	81034	Q9H2D1
1089	SLC25A36	55186	Q96CQ1
1090	SLC29A2	3177	Q14542
1091	SLC2A1	6513	P11166
1092	SLC2A4RG	56731	Q9NR83
1093	SLC2A6	11182	Q9UGQ3
1094	SLC36A1	206358	Q7Z2H8
1095	SLC38A1	81539	Q9H2H9
1096	SLC38A2	54407	Q96QD8
1097	SLC39A1	27173	Q9NY26
1098	SLC39A4	55630	Q6P5W5
1099	SLC43A3	29015	Q8NBI5
1100	SLC4A2	6522	P04920
1101	SLC5A3	6526	P53794
1102	SLC5A6	8884	Q9Y289
1103	SLC6A8	6535	P48029
1104	SLC7A5	8140	Q01650
1105	SLCO3A1	28232	Q9UIG8
1106	SLMO2	51012	Q9Y3B1
1107	SMARCC1	6599	Q92922
1108	SMC4	10051	Q9NTJ3
1109	SMG5	23381	Q9UPR3
1110	SMNDC1	10285	O75940
1111	SMPDL3B	27293	Q92485
1112	SMS	6611	P52788
1113	SNCG	6623	O76070
1114	SNRPA1	6627	P09661
1115	SNRPB	6628	P14678
1116	SNRPB2	6629	P08579
1117	SNRPE	6635	P62304
1118	SNTB1	6641	Q13884
1119	SNX10	29887	Q9Y5X0
1120	SORT1	6272	Q99523
1121	SOX11	6664	P35716
1122	SOX12	6666	O15370
1123	SOX4	6659	Q06945
1124	SOX9	6662	P48436
1125	SPAG4	6676	Q9NPE6
1126	SPAG5	10615	Q96R06
1127	SPARC	6678	P09486
1128	SPATS2	65244	Q86XZ4
1129	SPC25	57405	Q9HBM1
1130	SPINK5	11005	Q9NQ38
1131	SPOCK2	9806	Q92563
1132	SPON1	10418	Q9HCB6
1133	SPP1	6696	P10451
1134	SPRY4	81848	Q9C004
1135	SQLE	6713	Q14534
1136	SRD5A1	6715	P18405
1137	SRPK1	6732	Q96SB4
1138	SRPX2	27286	O60687
1139	SS18L1	26039	O75177
1140	SS18L2	51188	Q9UHA2
1141	SSBP1	6742	Q04837
1142	SSBP3	23648	Q9BWW4
1143	SST	6750	P61278
1144	ST6GALNAC5	81849	Q9BVH7
1145	STAB1	23166	Q9NY15
1146	STAM	8027	Q92783
1147	STAT1	6772	P42224
1148	STC2	8614	O76061
1149	STIL	6491	Q15468
1150	STIP1	10963	P31948
1151	STK17B	9262	O94768
1152	STK38L	23012	Q9Y2H1
1153	STMN1	3925	P16949
1154	STX10	8677	O60499
1155	STXBP6	29091	Q8NFX7
1156	SUB1	10923	P53999
1157	SULF1	23213	Q8IWU6
1158	SULT1C2	6819	O00338
1159	SUPV3L1	6832	Q8IYB8
1160	SUSD4	55061	Q5VX71
1161	SUV39H1	6839	O43463
1162	SV2A	9900	Q7L0J3
1163	SYNCRIP	10492	O60506
1164	SYNGR3	9143	O43761
1165	SYT11	23208	Q9BT88
1166	SYT17	51760	Q9BSW7
1167	TACC3	10460	Q9Y6A5
1168	TAF11	6882	Q15544
1169	TAF2	6873	Q6P1X5
1170	TAF5	6877	Q15542
1171	TAP1	6890	Q03518
1172	TARBP1	6894	Q13395
1173	TARBP2	6895	Q15633
1174	TARS	6897	P26639
1175	TARS2	80222	Q9BW92
1176	TBCC	6903	Q15814
1177	TBCE	6905	Q15813
1178	TCEB3	6924	Q14241
1179	TCERG1	10915	O14776
1180	TCOF1	6949	Q13428
1181	TDG	6996	Q13569
1182	TDO2	6999	P48775
1183	TDP1	55775	Q9NUW8
1184	TEAD4	7004	Q15561
1185	TEX10	54881	Q9NXF1
1186	TFAM	7019	Q00059
1187	TFAP2A	7020	P05549
1188	TFAP2C	7022	Q92754
1189	TFB2M	64216	Q9H5Q4
1190	TFDP2	7029	Q14188
1191	TGFBI	7045	Q15582
1192	TGM1	7051	P22735
1193	THBS1	7057	P07996
1194	THBS2	7058	P35442
1195	THBS3	7059	P49746
1196	THOC6	79228	Q86W42
1197	THUMPD2	80745	Q9BTF0
1198	THY1	7070	P04216
1199	TIA1	7072	P31483
1200	TIMELESS	8914	Q9UNS1
1201	TIMM17B	10245	O60830
1202	TIMM44	10469	O43615
1203	TIMM8B	26521	Q9Y5J9
1204	TIMP2	7077	P16035
1205	TIPIN	54962	Q9BVW5
1206	TK1	7083	P04183
1207	TM4SF1	4071	P30408
1208	TM7SF2	7108	O76062
1209	TMEFF1	8577	Q8IYR6
1210	TMEM132A	54972	Q24JP5
1211	TMEM158	25907	Q8WZ71
1212	TMEM165	55858	Q9HC07
1213	TMEM39B	55116	Q9GZU3
1214	TMEM45A	55076	Q9NWC5
1215	TMEM48	55706	Q9BTX1
1216	TMPO	7112	P42166
1217	TMPRSS3	64699	P57727
1218	TMPRSS4	56649	Q9NRS4
1219	TMSB10	9168	P63313
1220	TNC	3371	P24821
1221	TNFAIP2	7127	Q03169
1222	TNFAIP6	7130	P98066
1223	TNFRSF11B	4982	O00300
1224	TNFRSF12A	51330	Q9NP84
1225	TNFRSF21	27242	O75509
1226	TNFSF4	7292	P23510
1227	TNNC1	7134	P63316
1228	TNNI3	7137	P19429
1229	TNNT1	7138	P13805
1230	TOMM40	10452	O96008
1231	TOP1	7150	P11387
1232	TOP2A	7153	P11388
1233	TOPBP1	11073	Q92547
1234	TPD52L2	7165	O43399
1235	TPI1	7167	P60174
1236	TPX2	22974	Q9ULW0
1237	TRAPPC3	27095	O43617
1238	TRIB1	10221	Q96RU8
1239	TRIB2	28951	Q92519
1240	TRIB3	57761	Q96RU7
1241	TRIM24	8805	O15164
1242	TRIO	7204	O75962
1243	TRIP13	9319	Q15645
1244	TRIP6	7205	Q15654
1245	TRMT1	55621	Q9NXH9
1246	TRMT12	55039	Q53H54
1247	TRO	7216	Q12816
1248	TROAP	10024	Q12815
1249	TRPM2	7226	O94759
1250	TSNAX	7257	Q99598
1251	TSTA3	7264	Q13630
1252	TTC13	79573	Q8NBP0
1253	TTF2	8458	Q9UNY4
1254	TTK	7272	P33981
1255	TUBA1C	84790	Q9BQE3
1256	TUBA4A	7277	P68366
1257	TUBB	203068	P07437
1258	TUBB2B	347733	Q9BVA1
1259	TUBB3	10381	Q13509
1260	TUBG1	7283	P23258
1261	TUFT1	7286	Q9NNX1
1262	TWIST1	7291	Q15672
1263	TYMS	7298	P04818
1264	UBAP2L	9898	Q14157
1265	UBD	10537	O15205
1266	UBE2C	11065	O00762
1267	UBE2S	27338	Q16763
1268	UBE2V2	7336	Q15819
1269	UBFD1	56061	O14562
1270	UBP1	7342	Q9NZI7
1271	UCHL1	7345	P09936
1272	UCHL5	51377	Q9Y5K5
1273	UCK2	7371	Q9BZX2
1274	UCKL1	54963	Q9NWZ5
1275	UNG	7374	P13051
1276	UPF3B	65109	Q9BZI7
1277	UPK3B	80761	Q9BT76
1278	UPP1	7378	Q16831
1279	USP18	11274	Q9UMW8
1280	USP36	57602	Q9P275
1281	USP39	10713	Q53GS9
1282	USP5	8078	P45974
1283	UTP11L	51118	Q9Y3A2
1284	VAV3	10451	Q9UKW4
1285	VAX2	25806	Q9UIW0
1286	VCAN	1462	P13611
1287	VEGFA	7422	P15692
1288	VGLL1	51442	Q99990
1289	VPS45	11311	Q9NRW7
1290	VPS72	6944	Q15906
1291	VPS8	23355	Q8N3P4
1292	VRK1	7443	Q99986
1293	WASF1	8936	Q92558
1294	WBSCR22	114049	O43709
1295	WDR12	55759	Q9GZL7
1296	WDR3	10885	Q9UNX4
1297	WDR62	284403	O43379
1298	WHSC1	7468	O96028
1299	WNT7A	7476	O00755
1300	WWTR1	25937	Q9GZV5
1301	XAF1	54739	Q6GPH4
1302	XPO1	7514	O14980
1303	XPOT	11260	O43592
1304	XRCC2	7516	O43543
1305	YAP1	10413	P46937
1306	YARS	8565	P54577
1307	YBX2	51087	Q9Y2T7
1308	YEATS2	55689	Q9ULM3
1309	YEATS4	8089	O95619
1310	YKT6	10652	O15498
1311	YPEL1	29799	O60688
1312	YRDC	79693	Q86U90
1313	YTHDF2	51441	Q9Y5A9
1314	ZC3H3	23144	Q8IXZ2
1315	ZDHHC13	54503	Q8IUH4
1316	ZDHHC18	84243	Q9NUE0
1317	ZFP30	22835	Q9Y2G7
1318	ZGPAT	84619	Q8N5A5
1319	ZIC1	7545	Q15915
1320	ZMYM1	79830	Q5SVZ6
1321	ZNF107	51427	Q9UII5
1322	ZNF117	51351	Q03924
1323	ZNF124	7678	Q15973
1324	ZNF131	7690	P52739
1325	ZNF133	7692	P52736
1326	ZNF136	7695	P52737
1327	ZNF146	7705	Q15072
1328	ZNF16	7564	P17020
1329	ZNF184	7738	Q99676
1330	ZNF195	7748	O14628
1331	ZNF217	7764	O75362
1332	ZNF250	58500	P15622
1333	ZNF257	113835	Q9Y2Q1
1334	ZNF259	8882	O75312
1335	ZNF35	7584	P13682
1336	ZNF426	79088	Q9BUY5
1337	ZNF43	7594	P17038
1338	ZNF430	80264	Q9H8G1
1339	ZNF492	57615	Q9P255
1340	ZNF512B	57473	Q96KM6
1341	ZNF593	51042	O00488
1342	ZNF623	9831	O75123
1343	ZNF652	22834	Q9Y2D9
1344	ZNF668	79759	Q96K58
1345	ZNF669	79862	Q96BR6
1346	ZNF692	55657	Q9BU19
1347	ZNF7	7553	P17097
1348	ZNF93	81931	P35789
1349	ZNHIT1	10467	O43257
1350	ZSCAN16	80345	Q9H4T2
1351	ZWILCH	55055	Q9H900
1352	ZWINT	11130	O95229
1353	ZZZ3	26009	Q8IYH5

## Sheet: Down_regulated
Identification of ovarian cancer associated genes using an integrated approach in a Boolean framework
by Gaurav Kumar, Edmond J. Breen and Shoba Ranganathan
Additional File 1: List of up- and down-regulated genes
B. Down-regulated gene list
No.	Gene name	Gene ID	Uniprot ID
1	ABCA5	23461	Q8WWZ7
2	ABCA8	10351	O94911
3	ABCB1	5243	P08183
4	ABCC4	10257	O15439
5	ABCG2	9429	Q9UNQ0
6	ABHD6	57406	Q9BV23
7	ACAT1	38	P24752
8	ACOX2	8309	Q99424
9	ACP6	51205	Q9NPH0
10	ACSBG1	23205	Q96GR2
11	ACSL5	51703	Q9ULC5
12	ACSM3	6296	Q53FZ2
13	ACTA2	59	P62736
14	ACTG2	72	P63267
15	ADAM28	10863	Q9UKQ2
16	ADAMTS1	9510	Q9UHI8
17	ADH1B	125	P00325
18	ADH6	130	P28332
19	ADRB2	154	P07550
20	AGBL2	79841	Q5U5Z8
21	AGR2	10551	O95994
22	AGT	183	P01019
23	AIM1	202	Q9Y4K1
24	AK1	203	P00568
25	AKAP12	9590	Q02952
26	AKR1C3	8644	P42330
27	ALCAM	214	Q13740
28	ALDH1A1	216	P00352
29	ALDH1A2	8854	O94788
30	ALDH1A3	220	P47895
31	ALDH3B1	221	P43353
32	ALDH6A1	4329	Q02252
33	ALOX5AP	241	P20292
34	AMIGO2	347902	Q86SJ2
35	AMPH	273	P49418
36	AMT	275	P48728
37	ANG	283	P03950
38	ANK3	288	Q12955
39	ANKMY2	57037	Q8IV38
40	ANKS1A	23294	Q92625
41	ANXA1	301	P04083
42	ANXA13	312	P27216
43	ANXA4	307	P09525
44	AOC3	8639	Q16853
45	AOX1	316	Q06278
46	APOBEC3G	60489	Q9HC16
47	APOC2	344	P02655
48	APOD	347	P05090
49	AQP1	358	P29972
50	AQP3	360	Q92482
51	AQP9	366	O43315
52	AR	367	P10275
53	ARL4A	10124	P40617
54	ARMCX1	51309	Q9P291
55	ASPN	54829	Q9BXN1
56	ASRGL1	80150	Q7L266
57	ASTN1	460	O14525
58	ATF3	467	P18847
59	ATP10B	23120	O94823
60	ATP2C2	9914	O75185
61	ATP6V0D1	9114	P61421
62	ATXN10	25814	Q9UBB4
63	AUH	549	Q13825
64	B9D1	27077	Q9UPM9
65	BANK1	55024	Q8NDB2
66	BBS1	582	Q8NFJ9
67	BBS4	585	Q96RK4
68	BCHE	590	P06276
69	BDH2	56898	Q9BUT1
70	BEX1	55859	Q9HBH7
71	BIK	638	Q13323
72	BLCAP	10904	P62952
73	BLNK	29760	Q8WV28
74	BNC2	54796	Q6ZN30
75	BNIP3L	665	O60238
76	BTG1	694	P62324
77	C10orf116	10974	Q15847
78	C10orf26	54838	Q9NX94
79	C11orf16	56673	Q9NQ32
80	C11orf63	79864	Q6NUN7
81	C11orf75	56935	Q9NRQ5
82	C13orf15	28984	Q9H4X1
83	C14orf105	55195	Q9NVL8
84	C14orf45	80127	Q8ND07
85	C16orf80	29105	Q9Y6A4
86	C17orf48	56985	Q3LIE5
87	C19orf28	126321	Q6NUT3
88	C1orf114	57821	Q5TID7
89	C1orf115	79762	Q9H7X2
90	C20orf12	55184	Q9NVP4
91	C21orf59	56683	P57076
92	C3	718	P01024
93	C4BPA	722	P04003
94	C6	729	P13671
95	C6orf97	80129	Q8IYT3
96	C7	730	P10643
97	C9orf116	138162	Q5BN46
98	C9orf9	11092	Q96E40
99	C9orf95	54981	Q9NWW6
100	CA12	771	O43570
101	CAB39	51719	Q9Y376
102	CADPS2	93664	Q86UW7
103	CALCOCO2	10241	Q13137
104	CALML4	91860	Q96GE6
105	CAMK2N1	55450	Q7Z7J9
106	CAPN2	824	P17655
107	CASC1	55259	Q6TDU7
108	CASC3	22794	O15234
109	CASQ2	845	O14958
110	CAT	847	P04040
111	CAV1	857	Q03135
112	CBX6	23466	O95503
113	CBX7	23492	O95931
114	CBY1	25776	Q9Y3M2
115	CCDC19	25790	Q9UL16
116	CCDC28A	25901	Q8IWP9
117	CCDC33	80125	Q8N5R6
118	CCDC69	26112	A6NI79
119	CCDC81	60494	Q6ZN84
120	CCL15	6359	Q16663
121	CCL21	6366	O00585
122	CCND2	894	P30279
123	CCNG1	900	P51959
124	CCRL1	51554	Q9NPB9
125	CD200	4345	P41217
126	CD302	9936	Q8IX05
127	CD36	948	P16671
128	CD44	960	P16070
129	CD46	4179	P15529
130	CD59	966	P13987
131	CD74	972	P04233
132	CD93	22918	Q9NPY3
133	CDH12	1010	P55289
134	CDKL1	8814	Q00532
135	CDKN1A	1026	P38936
136	CDO1	1036	Q16878
137	CECR1	51816	Q9NZK5
138	CEL	1056	P19835
139	CEP70	80321	Q8NHQ1
140	CES1	1066	P23141
141	CES2	8824	O00748
142	CETN2	1069	P41208
143	CFD	1675	P00746
144	CHGB	1114	P05060
145	CHL1	10752	O00533
146	CHN2	1124	P52757
147	CHPT1	56994	Q8WUD6
148	CHST1	8534	O43916
149	CHST4	10164	Q8NCG5
150	CIB1	10519	Q99828
151	CILP	8483	O75339
152	CIRBP	1153	Q14011
153	CITED2	10370	Q99967
154	CKB	1152	P12277
155	CLDN10	9071	P78369
156	CLDN5	7122	O00501
157	CLEC3B	7123	P05452
158	CLGN	1047	O14967
159	CLN5	1203	O75503
160	CLU	1191	P10909
161	CLUAP1	23059	Q96AJ1
162	CMTM6	54918	Q9NX76
163	CNDP2	55748	Q96KP4
164	CNGA1	1259	P29973
165	CNN1	1264	P51911
166	COBL	23242	O75128
167	COL15A1	1306	P39059
168	COL21A1	81578	Q96P44
169	COL4A3BP	10087	Q9Y5P4
170	COQ4	51117	Q9Y3A0
171	CORO2B	10391	Q9UQ03
172	COX7A1	1346	P24310
173	CPA3	1359	P15088
174	CPD	1362	O75976
175	CPEB1	64506	Q9BZB8
176	CREBL2	1389	O60519
177	CRELD2	79174	Q6UXH1
178	CRIM1	51232	Q9NZV1
179	CRISP2	7180	P16562
180	CRISP3	10321	P54108
181	CRISPLD2	83716	Q9H0B8
182	CRTAC1	55118	Q9NQ79
183	CRY2	1408	Q49AN0
184	CRYL1	51084	Q9Y2S2
185	CRYZ	1429	Q08257
186	CSNK2A2	1459	P19784
187	CSRP1	1465	P21291
188	CSRP2	1466	Q16527
189	CST6	1474	Q15828
190	CTGF	1490	P29279
191	CTSH	1512	P09668
192	CTSK	1513	P43235
193	CTSO	1519	P43234
194	CX3CR1	1524	P49238
195	CXCL12	6387	P48061
196	CXCL14	9547	O95715
197	CXCL2	2920	P19875
198	CXorf57	55086	Q6NSI4
199	CYB5A	1528	P00167
200	CYB5R1	51706	Q9UHQ9
201	CYB5R3	1727	P00387
202	CYP1B1	1545	Q16678
203	D4S234E	27065	P42857
204	DAB2	1601	P98082
205	DALRD3	55152	Q5D0E6
206	DARC	2532	Q16570
207	DCN	1634	P07585
208	DDAH1	23576	O94760
209	DDB2	1643	Q92466
210	DES	1674	P17661
211	DET1	55070	Q7L5Y6
212	DHRS3	9249	O75911
213	DHRS7B	25979	Q6IAN0
214	DIXDC1	85458	Q155Q3
215	DLEC1	9940	Q9Y238
216	DMBT1	1755	Q9UGM3
217	DNAH3	55567	Q8TD57
218	DNAH7	56171	Q8WXX0
219	DNAH9	1770	Q9NYC9
220	DNAI1	27019	Q9UI46
221	DNAI2	64446	Q9GZS0
222	DNAJC15	29103	Q9Y5T4
223	DNALI1	7802	O14645
224	DNMBP	23268	Q6XZF7
225	DOCK1	1793	Q14185
226	DPP6	1804	P42658
227	DPT	1805	Q07507
228	DPYD	1806	Q12882
229	DPYSL2	1808	Q16555
230	DUOX1	53905	Q9NRD9
231	DUSP11	8446	O75319
232	DYNC2H1	79659	Q8NCM8
233	DYNC2LI1	51626	Q8TCX1
234	DZIP3	9666	Q86Y13
235	ECM1	1893	Q16610
236	ECM2	1842	O94769
237	EFCAB1	79645	Q9HAE3
238	EFCAB6	64800	Q5THR3
239	EFEMP1	2202	Q12805
240	EFHC1	114327	Q5JVL4
241	EFHC2	80258	Q5JST6
242	EFHD1	80303	Q9BUP0
243	EHF	26298	Q9NZC4
244	EIF1	10209	P41567
245	ELOVL5	60481	Q9NYP7
246	EMCN	51705	Q9ULC0
247	EMX2	2018	Q04743
248	ENPP2	5168	Q13822
249	EPB41L2	2037	O43491
250	EPB41L3	23136	Q9Y2J2
251	EPB41L4B	54566	Q9H329
252	EPHX2	2053	P34913
253	EPS8	2059	Q12929
254	ERLIN2	11160	O94905
255	FABP6	2172	P51161
256	FAIM	55179	Q9NVQ4
257	FAM102A	399665	Q5T9C2
258	FAM107A	11170	O95990
259	FAM129A	116496	Q9BZQ8
260	FAM46A	55603	Q96IP4
261	FAM8A1	51439	Q9UBU6
262	FAS	355	P25445
263	FBLN1	2192	P23142
264	FBLN5	10516	Q9UBX5
265	FBXL2	25827	Q9UKC9
266	FBXL7	23194	Q9UJT9
267	FBXO21	23014	O94952
268	FBXW7	55294	Q969H0
269	FCGBP	8857	Q9Y6R7
270	FDXR	2232	P22570
271	FGF14	2259	Q92915
272	FGG	2266	P02679
273	FGL2	10875	Q14314
274	FHL1	2273	Q13642
275	FHL5	9457	Q5TD97
276	FHOD3	80206	Q2V2M9
277	FILIP1L	11259	Q4L180
278	FLRT2	23768	O43155
279	FMO2	2327	Q99518
280	FMOD	2331	Q06828
281	FOS	2353	P01100
282	FOXA2	3170	Q9Y261
283	FOXJ1	2302	Q92949
284	FOXL2	668	P58012
285	FOXO1	2308	Q12778
286	FRY	10129	Q5TBA9
287	FTO	79068	Q9C0B1
288	FUCA1	2517	P04066
289	FXYD1	5348	O00168
290	FYCO1	79443	Q9BQS8
291	FYN	2534	P06241
292	G0S2	50486	P27469
293	GABARAPL2	11345	P60520
294	GALC	2581	P54803
295	GALNT10	55568	Q86SR1
296	GALNT7	51809	Q86SF2
297	GAS7	8522	O60861
298	GATA6	2627	Q92908
299	GBA3	57733	Q9H227
300	GCC2	9648	Q8IWJ2
301	GCLC	2729	P48506
302	GCLM	2730	P48507
303	GCNT3	9245	O95395
304	GEM	2669	P55040
305	GHR	2690	P10912
306	GIMAP4	55303	Q9NUV9
307	GIMAP6	474344	Q6P9H5
308	GJA4	2701	P35212
309	GJB1	2705	P08034
310	GLTSCR2	29997	Q9NZM5
311	GMPR	2766	P36959
312	GNA11	2767	P29992
313	GNB5	10681	O14775
314	GNE	10020	Q9Y223
315	GNG11	2791	P61952
316	GNG12	55970	Q9UBI6
317	GOT2	2806	P00505
318	GPR124	25960	Q96PE1
319	GPRASP1	9737	Q5JY77
320	GRAMD3	65983	Q96HH9
321	GSN	2934	P06396
322	GSPT2	23708	Q8IYD1
323	GSTA1	2938	P08263
324	GSTA3	2940	Q16772
325	GSTM5	2949	P46439
326	GUCY1A3	2982	Q02108
327	GUCY1B3	2983	Q02153
328	GULP1	51454	Q9UBP9
329	GYPC	2995	P04921
330	H3F3B	3021	P84243
331	HAMP	57817	P81172
332	HBA2	3040	P69905
333	HBB	3043	P68871
334	HBD	3045	P02042
335	HERPUD1	9709	Q15011
336	HIPK1	204851	Q86Z02
337	HLA-DMA	3108	Q31604
338	HLA-DMB	3109	P28068
339	HLA-DPA1	3113	P20036
340	HLA-DPB1	3115	P04440
341	HLA-DQB1	3119	P01920
342	HLA-DRA	3122	P01903
343	HLA-DRB1	3123	P01911
344	HLF	3131	Q16534
345	HNF1B	6928	P35680
346	HOPX	84525	Q9BPY8
347	HOXA4	3201	Q00056
348	HOXA5	3202	P20719
349	HOXB2	3212	P14652
350	HOXB5	3215	P09067
351	HOXB6	3216	P17509
352	HOXC4	3221	P09017
353	HOXC6	3223	P09630
354	HP	3240	P00738
355	HRH1	3269	P35367
356	HSD17B11	51170	Q8NBQ5
357	HSD17B8	7923	Q92506
358	HSPA1L	3305	P34931
359	HSPA2	3306	P54652
360	HSPB8	26353	Q9UJY1
361	ID1	3397	P41134
362	ID3	3399	Q02535
363	ID4	3400	P47928
364	IFITM2	10581	Q01629
365	IFNGR1	3459	P15260
366	IFT122	55764	Q9HBG6
367	IFT57	55081	Q9NWB7
368	IFT88	8100	Q13099
369	IGBP1	3476	P78318
370	IGF1R	3480	P08069
371	IGFBP4	3487	P22692
372	IGFBP5	3488	P24593
373	IGFBP6	3489	P24592
374	IGFBP7	3490	Q16270
375	IK	3550	Q13123
376	IL20RA	53832	Q9UHF4
377	IL33	90865	O95760
378	IL7	3574	P13232
379	IMPDH2	3615	P12268
380	ING3	54556	Q9NXR8
381	IQCG	84223	Q9H095
382	IQCH	64799	Q86VS3
383	IQCK	124152	Q8N0W5
384	IRS1	3667	P35568
385	ISOC1	51015	Q96CN7
386	ISYNA1	51477	Q9NPH2
387	ITFG1	81533	Q8TB96
388	ITGA6	3655	P23229
389	ITGA8	8516	P53708
390	ITM2A	9452	O43736
391	JAM2	58494	P57087
392	JAM3	83700	Q9BX67
393	KBTBD11	9920	O94819
394	KCNB1	3745	Q14721
395	KCNJ16	3773	Q9NPI9
396	KCNJ2	3759	P63252
397	KCNMA1	3778	Q12791
398	KCNMB1	3779	Q16558
399	KCNMB2	10242	Q9Y691
400	KCNN3	3782	Q9UGI6
401	KCTD12	115207	Q96CX2
402	KIAA0232	9778	Q92628
403	KIAA0247	9766	Q92537
404	KIAA0556	23247	O60303
405	KIAA1324	57535	Q6UXG2
406	KIF13B	23303	Q9NQT8
407	KIFAP3	22920	Q92845
408	KLF2	10365	Q9Y5W3
409	KLF4	9314	O43474
410	KLK11	11012	Q9UBX7
411	KLRB1	3820	Q12918
412	LAMA2	3908	P24043
413	LAMA3	3909	Q16787
414	LCN2	3934	P80188
415	LDB2	9079	O43679
416	LETMD1	25875	Q6P1Q0
417	LGR5	8549	O75473
418	LHFP	10186	Q9Y693
419	LIMA1	51474	Q9UHB6
420	LIPA	3988	P38571
421	LITAF	9516	Q99732
422	LMBRD1	55788	Q9NUN5
423	LMO2	4005	P25791
424	LMOD1	25802	P29536
425	LRP2BP	55805	Q9P2M1
426	LRRC17	10234	Q8N6Y2
427	LRRC23	10233	Q53EV4
428	LRRC48	83450	Q9H069
429	LRRC49	54839	Q8IUZ0
430	LRRC6	23639	Q86X45
431	LTA4H	4048	P09960
432	LTBP4	8425	Q8N2S1
433	LTC4S	4056	Q16873
434	LTF	4057	P02788
435	LXN	56925	Q9BS40
436	LYN	4067	P07948
437	LYRM1	57149	O43325
438	LYVE1	10894	Q9Y5Y7
439	LZTFL1	54585	Q9NQ48
440	MAGEH1	28986	Q9H213
441	MAK	4117	P20794
442	MAN1C1	57134	Q9NR34
443	MAN2A1	4124	Q16706
444	MAOA	4128	P21397
445	MAOB	4129	P27338
446	MAPK10	5602	P53779
447	MAST4	375449	O15021
448	MB	4151	P02144
449	MCAT	27349	Q8IVS2
450	ME1	4199	P48163
451	MEGF9	1955	Q9H1U4
452	MEIS2	4212	O14770
453	MFAP4	4239	P55083
454	MGLL	11343	Q99685
455	MGP	4256	P08493
456	MITF	4286	O75030
457	MLPH	79083	Q9BV36
458	MMP7	4316	P09237
459	MMRN1	22915	Q13201
460	MNS1	55329	Q8NEH6
461	MOSPD1	56180	Q9UJG1
462	MPDZ	8777	O75970
463	MRPS2	51116	Q9Y399
464	MSH3	4437	P20585
465	MSRA	4482	Q9UJ68
466	MTUS1	57509	Q9ULD2
467	MYB	4602	P10242
468	MYC	4609	P01106
469	MYH11	4629	P35749
470	MYL9	10398	P24844
471	MYLK	4638	Q15746
472	MYO5C	55930	Q9NQX4
473	NAP1L2	4674	Q9ULW6
474	NAP1L3	4675	Q99457
475	NAT1	9	P18440
476	NBEA	26960	Q8NFP9
477	NBL1	4681	P41271
478	NBR1	4077	Q14596
479	NCALD	83988	P61601
480	NDN	4692	Q99608
481	NDP	4693	Q00604
482	NEK1	4750	Q96PY6
483	NEK11	79858	Q8NG66
484	NELL2	4753	Q99435
485	NFASC	23114	O94856
486	NFE2L1	4779	Q14494
487	NFIC	4782	P08651
488	NFKB1	4790	P19838
489	NID1	4811	P14543
490	NLGN4X	57502	Q8N0W4
491	NLRX1	79671	Q86UT6
492	NME5	8382	P56597
493	NME7	29922	Q9Y5B8
494	NPDC1	56654	Q9NQX5
495	NR2F1	7025	P10589
496	NR2F2	7026	P24468
497	NR3C2	4306	P08235
498	NR4A2	4929	P43354
499	NRIP1	8204	P48552
500	NT5E	4907	P21589
501	NTS	4922	P30990
502	NUCB2	4925	P80303
503	NUP62CL	54830	Q9H1M0
504	NXF3	56000	Q9H4D5
505	OBP2A	29991	Q9NY56
506	OGN	4969	P20774
507	OLFM4	10562	Q6UX06
508	OLFML1	283298	Q6UWY5
509	OLFML3	56944	Q9NRN5
510	OMD	4958	Q99983
511	OSBPL1A	114876	Q9BXW6
512	OSR2	116039	Q8N2R0
513	OVGP1	5016	Q12889
514	PACRG	135138	Q96M98
515	PAEP	5047	P09466
516	PAK3	5063	O75914
517	PALLD	23022	Q8WX93
518	PALMD	54873	Q9NP74
519	PAM	5066	P19021
520	PARVA	55742	Q9NVD7
521	PAX2	5076	Q02962
522	PBLD	64081	P30039
523	PCCA	5095	P05165
524	PCDH17	27253	O14917
525	PCM1	5108	Q15154
526	PDCD4	27250	Q53EL6
527	PDE8B	8622	O95263
528	PDGFC	56034	Q9NRA1
529	PDGFD	80310	Q9GZP0
530	PDGFRA	5156	P16234
531	PDGFRL	5157	Q15198
532	PDK4	5166	Q16654
533	PDLIM1	9124	O00151
534	PDZK1IP1	10158	Q13113
535	PEMT	10400	Q9UBM1
536	PENK	5179	P01210
537	PEX12	5193	O00623
538	PFKFB3	5209	Q16875
539	PGBD5	79605	Q8N414
540	PGR	5241	P06401
541	PID1	55022	Q7Z2X4
542	PIK3R1	5295	P27986
543	PIP	5304	P12273
544	PIPOX	51268	Q9P0Z9
545	PITPNA	5306	Q00169
546	PITPNC1	26207	Q9UKF7
547	PJA2	9867	O43164
548	PKD2	5311	Q13563
549	PKIG	11142	Q9Y2B9
550	PKP2	5318	Q99959
551	PLA1A	51365	Q53H76
552	PLA2G2A	5320	P14555
553	PLA2G4A	5321	P47712
554	PLAC8	51316	Q9NZF1
555	PLAT	5327	P00750
556	PLCB4	5332	Q15147
557	PLCL2	23228	Q9UPR0
558	PLLP	51090	Q9Y342
559	PLN	5350	P26678
560	PLS3	5358	P13797
561	PLSCR4	57088	Q9NRQ2
562	PMM1	5372	Q92871
563	PMP22	5376	Q01453
564	PNPLA4	8228	P41247
565	PODXL	5420	O00592
566	POSTN	10631	Q15063
567	PPAP2A	8611	O14494
568	PPAP2B	8613	O14495
569	PPAP2C	8612	O43688
570	PPOX	5498	P50336
571	PPP1R3C	5507	Q9UQK1
572	PPP1R7	5510	Q15435
573	PPP2R2B	5521	Q00005
574	PRCP	5547	P42785
575	PRKCH	5583	P24723
576	PROM1	8842	O43490
577	PROS1	5627	P07225
578	PRPS2	5634	P11908
579	PRUNE2	158471	Q8WUY3
580	PSMB10	5699	P40306
581	PTGDS	5730	P41222
582	PTGS2	5743	P35354
583	PTPN3	5774	P26045
584	PTPRK	5796	Q15262
585	PTPRM	5797	P28827
586	PTPRN2	5799	Q92932
587	PTPRT	11122	O14522
588	PTRF	284119	Q6NZI2
589	PYCARD	29108	Q9ULZ3
590	RAB11FIP1	80223	Q6WKZ4
591	RAB11FIP2	22841	Q7L804
592	RAB25	57111	P57735
593	RAB36	9609	O95755
594	RAI2	10742	Q9Y5P3
595	RAMP1	10267	O60894
596	RARRES1	5918	P49788
597	RARRES3	5920	Q9UL19
598	RASA1	5921	P20936
599	RASGRP1	10125	O95267
600	RASL12	51285	Q9NYN1
601	RASSF2	9770	P50749
602	RBKS	64080	Q9H477
603	RBL2	5934	Q08999
604	RBP1	5947	P09455
605	RBPMS	11030	Q93062
606	RCBTB2	1102	O95199
607	REEP1	65055	Q9H902
608	REG1A	5967	P05451
609	RELN	5649	P78509
610	REV3L	5980	O60673
611	RFTN1	23180	Q14699
612	RGL1	23179	Q9NZL6
613	RGS2	5997	P41220
614	RGS5	8490	O15539
615	RHOB	388	P62745
616	RHOBTB1	9886	O94844
617	RIBC2	26150	Q9H4K1
618	RIMBP2	23504	O15034
619	RIMS2	9699	Q9UQ26
620	RNASE1	6035	P07998
621	RNASE4	6038	P34096
622	RNASET2	8635	O00584
623	RNF103	7844	O00237
624	RPGR	6103	Q92834
625	RPRM	56475	Q9NS64
626	RPS27L	51065	Q71UM5
627	RPS6KA2	6196	Q15349
628	RRAD	6236	P55042
629	RRAGD	58528	Q9NQL2
630	RRAS	6237	P10301
631	RTDR1	27156	Q9UHP6
632	RTN1	6252	Q16799
633	RUVBL2	10856	Q9Y230
634	S100A8	6279	P05109
635	SAMM50	25813	Q9Y512
636	SATB1	6304	Q01826
637	SCAMP4	113178	Q969E2
638	SCARA3	51435	Q6AZY7
639	SCGB1D2	10647	O95969
640	SCGB2A1	4246	O75556
641	SCUBE2	57758	Q9NQ36
642	SDC2	6383	P34741
643	SDCCAG8	10806	Q86SQ7
644	SDPR	8436	O95810
645	SELP	6403	P16109
646	SEPW1	6415	P63302
647	SERINC1	57515	Q9NRX5
648	SERPINA3	12	P01011
649	SERPINA5	5104	P05154
650	SERPINA6	866	P08185
651	SERPINB1	1992	P30740
652	SERPINB6	5269	P35237
653	SERPINF1	5176	P36955
654	SERPING1	710	P05155
655	SESN1	27244	Q9Y6P5
656	SETBP1	26040	Q9Y6X0
657	SFRP1	6422	Q8N474
658	SFRP4	6424	Q6FHJ7
659	SH3BP5	9467	O60239
660	SKAP1	8631	Q86WV1
661	SLC22A4	6583	Q9H015
662	SLC22A5	6584	O76082
663	SLC24A3	57419	Q9HC58
664	SLC26A2	1836	P50443
665	SLC27A2	11001	O14975
666	SLC27A6	28965	Q9Y2P4
667	SLC28A3	64078	Q9HAS3
668	SLC39A6	25800	Q13433
669	SLC44A4	80736	Q53GD3
670	SLC46A3	283537	Q7Z3Q1
671	SLC7A11	23657	Q9UPY5
672	SLC9A3R1	9368	O14745
673	SLCO2A1	6578	Q92959
674	SLIT2	9353	O94813
675	SLITRK3	22865	O94933
676	SLITRK5	26050	O94991
677	SMARCA2	6595	P51531
678	SNAI2	6591	O43623
679	SNCAIP	9627	Q9Y6H5
680	SNED1	25992	Q8TER0
681	SNX7	51375	Q9UNH6
682	SOBP	55084	A7XYQ1
683	SOCS2	8835	O14508
684	SOD3	6649	P08294
685	SORBS2	8470	O94875
686	SORL1	6653	Q92673
687	SOX3	6658	P41225
688	SPA17	53340	Q15506
689	SPAG16	79582	Q8N0X2
690	SPAG6	9576	O75602
691	SPAG7	9552	O75391
692	SPAG8	26206	Q99932
693	SPARCL1	8404	Q14515
694	SPATA6	54558	Q9NWH7
695	SPATA7	55812	Q9P0W8
696	SPEF1	25876	Q9Y4P9
697	SPG11	80208	Q96JI7
698	SPON2	10417	Q9BUD6
699	SPRY1	10252	O43609
700	SQRDL	58472	Q9Y6N5
701	SRD5A2	6716	P31213
702	SRGAP3	9901	O43295
703	SRI	6717	P30626
704	SRPX	8406	P78539
705	SRR	63826	Q9GZT4
706	SSBP2	23635	P81877
707	ST13	6767	P50502
708	ST5	6764	P78524
709	ST6GALNAC2	10610	Q9UJ37
710	STAG3	10734	Q9UJ98
711	STAP2	55620	Q9UGK3
712	STARD13	90627	Q9Y3M8
713	STAT3	6774	P40763
714	STC1	6781	P52823
715	STK39	27347	Q9UEW8
716	STX12	23673	Q86Y82
717	STX18	53407	Q9P2W9
718	STX8	9482	Q9UNK0
719	STXBP1	6812	P61764
720	SULT1A1	6817	P50225
721	SYNE1	23345	Q8NF91
722	SYNE2	23224	Q8WXH0
723	SYPL1	6856	Q16563
724	TACC1	6867	O75410
725	TACC2	10579	O95359
726	TAGLN	6876	Q01995
727	TBC1D2B	23102	Q9UPU7
728	TCEAL1	9338	Q15170
729	TCEAL2	140597	Q9H3H9
730	TCN1	6947	P20061
731	TCTN1	79600	Q2MV58
732	TEKT2	27285	Q9UIF3
733	TENC1	23371	Q63HR2
734	TERF2	7014	Q15554
735	TERF2IP	54386	Q9NYB0
736	TFF3	7033	Q07654
737	TFPI	7035	P10646
738	TFPI2	7980	P48307
739	TGFB1I1	7041	O43294
740	TGFBR2	7048	P37173
741	TGFBR3	7049	Q03167
742	TGM2	7052	P21980
743	THBD	7056	P07204
744	TIPARP	25976	Q7Z3E1
745	TMC5	79838	Q6UXY8
746	TMEM30B	161291	Q3MIR4
747	TMEM47	83604	Q9BQJ4
748	TMEM66	51669	Q96BY9
749	TPBG	7162	Q13641
750	TPM1	7168	P09493
751	TPPP3	51673	Q9BW30
752	TPRKB	51002	Q9Y3C4
753	TPST2	8459	O60704
754	TRAF3IP2	10758	O43734
755	TRIM22	10346	Q8IYM9
756	TRIM68	55128	Q6AZZ1
757	TSGA10	80705	Q9BZW7
758	TSNAXIP1	55815	Q2TAA8
759	TSPAN1	10103	O60635
760	TSPAN3	10099	O60637
761	TSPAN8	7103	P19075
762	TSPYL1	7259	Q9H0U9
763	TSPYL4	23270	Q9UJ04
764	TST	7263	Q16762
765	TTC12	54970	Q9H892
766	TTC19	54902	Q6DKK2
767	TTC26	79989	A0AVF1
768	TTC9	23508	Q92623
769	TTYH1	57348	Q9H313
770	TUSC3	7991	Q13454
771	TXNIP	10628	Q9H3M7
772	UBL3	5412	O95164
773	UFC1	51506	Q9Y3C8
774	UNC119B	84747	A6NIH7
775	UPK1B	7348	O75841
776	UTP14C	9724	Q5TAP6
777	VCAM1	7412	P19320
778	VEGFC	7424	P49767
779	VIM	7431	P08670
780	VLDLR	7436	P98155
781	VNN1	8876	O95497
782	VNN2	8875	O95498
783	VPS13C	54832	Q709C8
784	VRK3	51231	Q8IV63
785	VWF	7450	P04275
786	WDR19	57728	Q8NEZ3
787	WDR77	79084	Q9BQA1
788	WDR78	79819	Q5VTH9
789	WFS1	7466	O76024
790	WISP2	8839	O76076
791	WRB	7485	O00258
792	XK	7504	P51811
793	YWHAH	7533	Q04917
794	ZBTB16	7704	Q05516
795	ZBTB20	26137	Q9HC78
796	ZBTB38	253461	Q8NAP3
797	ZFP106	64397	Q9H2Y7
798	ZFP36	7538	P26651
799	ZFPM2	23414	Q8WW38
800	ZFYVE21	79038	Q9BQ24
801	ZMYND10	51364	O75800
802	ZNF423	23090	Q2M1K9
803	ZNF688	146542	P0C7X2
804	ZNHIT3	9326	Q15649
