# Supplementary material for: Identification of ovarian cancer associated genes using an integrated approach in a Boolean framework
Source: BMC Syst Biol. 2013 Feb 6;7:12. doi: 10.1186/1752-0509-7-12 (PMC3605242; doi:10.1186/1752-0509-7-12)
Supplement: Additional file 10 — Gene expression data for the 17 genes identified in this study across 45 (38 tumor + 7 normal) samples. [file 1752-0509-7-12-S10.xls]

## Sheet: gene-exp-data
Identification of ovarian cancer associated genes using an integrated approach in a Boolean framework
by Gaurav Kumar, Edmond J. Breen and Shoba Ranganathan
Additional File 10: Gene expression data for the 17 genes identified in this study across 45 (38 tumor + 7 normal) samples
Patient-ID/Gene	KLK6	IRAK1	CDC7	CHEK1	BUB1	CHEK2	STC2	DAB2	VIM	FOXL2	LCN2	PGR	AR	IGF1R	LYN	IGFBP7	CLU
TCGA-01-0628-11	8.24839	8.2099	3.53079	3.38014	3.4376	4.47915	3.93995	6.14572	11.8839	3.84083	10.2222	3.65653	6.46255	6.46714	6.83077	11.5628	11.0521
TCGA-01-0630-11	8.66987	8.24248	3.09578	3.02282	3.47725	3.93705	3.69714	7.40432	12.0952	5.00559	8.71603	5.55516	8.13327	7.56717	7.26736	11.4592	11.0525
TCGA-01-0633-11	6.83726	8.04	3.5888	3.05814	3.42671	4.398	3.90253	7.80719	11.8825	6.16556	10.5739	3.33375	6.18245	6.02119	7.06396	11.8127	10.8787
TCGA-01-0636-11	7.3221	8.03953	3.80165	3.07894	3.40448	4.34543	3.7169	7.00757	12.3147	5.44429	8.19829	5.44292	7.93538	7.37306	6.78878	11.2653	10.8131
TCGA-01-0637-11	7.47999	8.62088	3.43045	3.03186	3.43295	4.32998	4.04947	7.35723	12.0358	4.63136	11.3099	3.65412	6.21053	7.06097	8.17376	11.6307	11.4877
TCGA-01-0639-11	4.34198	8.34805	3.56507	3.1395	3.40928	3.7796	3.65623	8.85613	12.4087	5.82029	6.31302	6.94352	8.15133	6.9894	7.85946	11.4122	10.8498
TCGA-01-0642-11	6.76801	8.19002	3.69598	3.10063	3.51981	4.21972	4.00865	6.83509	12.0713	5.846	10.8942	4.19492	6.18267	6.57878	7.20852	11.5261	10.937
TCGA-09-0364-01	5.84371	8.00426	5.68029	5.12644	4.77875	5.69063	5.65584	8.22946	9.90765	5.64923	8.34431	3.05959	3.84647	7.38739	4.47099	10.5721	5.39548
TCGA-09-0365-01	8.70165	7.84282	6.00264	4.73375	3.78256	4.82442	3.84883	4.44813	11.746	3.10942	7.36771	2.83909	5.3761	6.86488	4.93677	9.25472	10.7209
TCGA-09-0366-01	8.68904	9.08368	4.66559	3.58602	4.01494	5.06096	4.20101	7.06542	10.805	3.35065	12.7444	3.54269	4.19577	6.30055	6.85456	9.66251	7.02374
TCGA-09-0367-01	8.62225	9.39917	4.2581	4.49233	3.78197	5.26085	5.29156	5.58596	10.1576	2.95707	11.1744	3.27352	5.59335	6.67734	6.53341	9.69672	10.6822
TCGA-09-0369-01	3.89764	8.11148	6.6549	5.31012	4.25869	5.46954	3.70343	7.67881	11.4238	3.32519	4.39929	2.91821	3.63539	6.32727	4.72617	11.0225	8.41975
TCGA-13-0714-01	9.0799	9.22147	4.58387	4.01228	3.79165	4.68822	4.42003	6.17609	10.7289	3.27863	10.1951	2.8675	4.47977	6.19954	7.23788	10.2999	9.09743
TCGA-13-0717-01	6.23954	8.63474	6.26173	4.922	4.00733	6.32668	4.36255	4.10512	10.7025	3.08571	8.47453	3.20425	5.4816	6.61341	4.50479	9.95049	9.75563
TCGA-13-0720-01	7.86295	9.11494	3.93539	3.59461	3.75246	5.31822	5.75826	4.6239	9.47904	3.22001	12.1577	2.82869	3.99016	5.83566	7.49073	9.73092	11.4532
TCGA-13-0723-01	8.27576	9.76869	6.1109	4.02103	4.83493	5.39382	5.38734	5.92142	10.3987	3.13692	10.3359	2.94762	4.21139	5.8782	6.65908	9.74468	7.94571
TCGA-13-0724-01	4.10635	8.6075	4.92672	3.88649	4.18307	5.17928	4.60153	4.62569	9.5533	3.26633	8.81679	2.88079	6.22703	6.41584	5.8238	9.77703	9.97263
TCGA-13-0725-01	10.25	9.03237	7.8114	5.40095	3.93257	4.87528	4.67342	6.32594	10.5823	3.08779	9.84141	3.1021	5.43764	4.74833	6.57883	10.4717	9.31656
TCGA-13-0726-01	10.3712	8.89371	4.54851	4.18652	3.9464	4.21074	4.47477	5.223	9.90132	3.12693	8.91318	2.9095	3.91444	6.46764	6.23764	9.4095	10.505
TCGA-13-0727-01	8.02768	8.75848	4.45128	4.19646	4.09793	5.3102	4.32355	5.69416	10.7617	3.82044	7.37645	3.06258	5.40584	6.07039	5.11594	10.5529	9.45275
TCGA-13-0730-01	2.86086	9.04331	5.24058	4.23868	4.09037	4.92756	4.1856	8.035	12.0331	3.00057	4.97869	3.14444	3.83266	6.00126	5.19653	10.2626	7.38054
TCGA-13-0751-01	4.8615	8.60615	4.50323	3.99058	4.16869	4.35192	3.65111	4.40721	10.2026	3.25335	10.4049	3.56431	4.96873	6.15813	6.60482	9.29884	10.0255
TCGA-13-0755-01	9.06208	8.89791	4.50253	4.44474	4.02023	4.81574	4.35423	5.09444	9.08855	3.61097	8.63703	3.09227	4.59791	5.8345	5.5187	10.3254	9.8536
TCGA-13-0757-01	8.09085	7.89682	4.59307	4.74922	4.70314	5.70423	5.65796	4.98402	12.2604	3.17157	6.57575	3.15406	4.16381	5.52235	5.07682	11.4647	8.9327
TCGA-13-0758-01	8.18878	8.86962	5.79399	3.80387	4.25588	5.26003	4.47477	5.63467	10.1258	3.17059	9.40744	2.97373	4.92645	3.8938	5.6665	11.2047	9.86955
TCGA-13-0761-01	9.541	8.93091	4.31417	4.40558	3.79428	4.78083	4.01751	5.69608	10.2591	3.39725	10.6301	2.85011	3.6165	6.31309	7.08013	10.6429	8.25941
TCGA-13-0762-01	6.68986	10.1587	4.74364	3.55942	3.86383	4.74859	4.19686	4.83484	10.037	2.94466	7.70016	3.2503	4.31286	5.72372	4.71713	8.34361	8.14012
TCGA-13-0764-01	5.60291	9.49989	4.84214	4.69422	4.0065	5.82207	4.12552	4.98066	9.71545	3.33105	6.78709	3.19691	3.73941	5.42333	5.96909	10.1487	9.58281
TCGA-13-0765-01	9.30457	9.25163	4.78695	3.61909	3.7046	4.03393	5.35967	4.70117	10.3948	3.08541	11.5349	3.37256	5.41074	3.62826	6.71493	8.19749	10.5526
TCGA-13-0766-01	8.51732	10.1516	6.2619	5.14099	4.1075	5.72305	7.39626	5.34405	10.9448	4.55473	8.76793	3.35061	5.20862	5.0415	6.2476	10.5223	9.69855
TCGA-13-0768-01	3.7929	8.73046	6.43165	3.50867	4.12084	4.79939	7.2083	7.76376	11.7641	3.28419	9.2999	2.9669	4.3429	5.41822	7.50991	11.2512	9.32745
TCGA-13-0791-01	8.21931	8.45416	4.10336	3.88218	3.87868	4.95907	5.07277	4.2243	9.25558	3.55181	9.69301	3.10742	4.81815	5.16975	4.95747	10.5354	10.3093
TCGA-13-0791-02	8.96422	8.77915	6.16712	5.64484	4.6189	5.40116	6.71106	6.28968	9.99087	3.16108	7.49168	3.00542	4.00996	6.07437	6.52322	10.4623	10.2458
TCGA-13-0792-01	7.36941	8.24476	4.166	4.02647	3.7095	4.73631	6.76796	4.57377	9.31742	3.39965	8.97505	3.0264	4.08504	5.85461	6.59634	10.1239	7.86187
TCGA-13-0793-01	8.85786	8.65567	5.17245	4.28136	4.02948	5.81417	5.73558	5.51675	9.80225	3.36718	8.7606	3.1813	5.13903	4.2319	5.40459	10.4287	8.04644
TCGA-13-0794-01	5.79343	9.10444	5.91228	5.34616	4.52272	5.30325	4.10646	3.92104	9.557	3.06908	9.71227	2.84566	3.49391	5.57589	5.65063	11.3755	8.88237
TCGA-13-0795-01	8.60653	8.8681	5.29342	4.23413	4.03686	5.40988	5.4715	5.89015	9.39579	3.06584	10.0369	3.12295	3.85856	5.51846	5.16293	10.5907	9.77194
TCGA-13-0797-01	6.54042	9.98778	6.09522	6.25075	4.22083	4.99661	5.25868	5.41906	9.58171	3.03536	10.8542	2.8534	5.06516	6.72593	7.33545	10.7255	11.053
TCGA-13-0799-01	5.10823	8.67628	7.98454	5.79274	4.9699	4.89064	4.16694	3.88139	9.73873	3.32295	8.91805	3.50585	5.99783	6.22777	4.72357	10.0801	8.46811
TCGA-13-0800-01	8.42469	8.18738	5.9616	4.44784	4.18642	5.37425	4.9584	4.6253	11.6482	4.44273	7.32101	3.61524	4.69561	6.70609	5.27777	10.357	9.98315
TCGA-13-0801-01	8.58689	9.46687	4.65125	4.52585	4.38526	6.23287	3.95457	6.96513	11.1106	3.29343	10.3226	4.94738	5.47189	4.2506	8.08667	9.95741	8.44727
TCGA-13-0802-01	8.59111	8.0893	6.20491	5.66447	4.50913	5.58518	5.40683	4.11467	11.2127	5.37098	7.07481	2.901	4.36524	7.1729	6.05375	10.5584	7.8043
TCGA-13-0803-01	9.25665	8.78802	4.46009	3.52506	3.64083	4.38086	4.13378	4.76094	10.4207	3.12307	12.0522	2.82855	4.907	5.52678	6.18759	9.79001	10.6595
TCGA-13-0804-01	8.2889	8.58368	5.04847	4.37764	4.23641	4.71473	4.04964	5.59326	9.85738	3.25038	10.2759	3.14908	4.57464	5.72752	5.78497	9.79506	10.3742
TCGA-13-0805-01	9.35067	8.07568	4.77446	4.22003	4.01145	4.56535	5.84344	5.45424	11.1116	3.23606	9.53279	2.95919	5.40516	5.51691	6.26548	11.0332	9.90611
